# Supplementary material for: Physiologically mediated responses in gilthead sea bream (Sparus aurata) fed sustainable diets: seasonal growth under warming conditions
Source: Front Physiol. 2026 Jun 30;17:1860904. doi: 10.3389/fphys.2026.1860904 (PMC13392755; doi:10.3389/fphys.2026.1860904)
Supplement: Supplementary file 1 [file Table1.xlsx]

## Sheet: 2013-2023
Date	T (ºC)		Supplementary Table 1. Daily mean temperature registered at the Institute of Aquaculture Torre de la Sal from March-2013 to December-2023.
2013-01-03	12.7
2013-01-04	12.2
2013-01-07	13.4
2013-01-08	12.7
2013-01-09	12.8
2013-01-10	13.5
2013-01-11	14
2013-01-14	12.5
2013-01-15	11.8
2013-01-16	12
2013-01-17	12.8
2013-01-18	12.5
2013-01-21	12.3
2013-01-22	12.2
2013-01-23	11.8
2013-01-24	11.7
2013-01-25	11.1
2013-01-28	11.6
2013-01-29	11.7
2013-01-30	12.1
2013-01-31	12.1
2013-02-01	12.2
2013-02-04	11.2
2013-02-05	11.9
2013-02-06	11.6
2013-02-07	11.1
2013-02-08	11.3
2013-02-11	10.8
2013-02-12	10.6
2013-02-13	10.7
2013-02-14	10.5
2013-02-15	11.1
2013-02-18	12.3
2013-02-19	12.9
2013-02-20	12.9
2013-02-21	12.7
2013-02-22	12.8
2013-02-25	10.7
2013-02-26	10.6
2013-02-27	10.5
2013-02-28	10.4
2013-03-01	10.7
2013-03-05	12.1
2013-03-06	12.2
2013-03-07	12.2
2013-03-08	12.6
2013-03-11	12.8
2013-03-12	12.7
2013-03-13	12.7
2013-03-14	11.1
2013-03-15	11.5
2013-03-20	13.1
2013-03-21	13.4
2013-03-22	13
2013-03-25	13.9
2013-03-26	13.4
2013-03-27	13.2
2013-03-28	14.2
2013-04-02	13.2
2013-04-03	13.5
2013-04-04	14.3
2013-04-05	14.2
2013-04-08	13.6
2013-04-09	13.6
2013-04-10	14.3
2013-04-11	14.3
2013-04-12	14.4
2013-04-15	15.6
2013-04-16	15.6
2013-04-17	16.3
2013-04-18	16.7
2013-04-19	17.4
2013-04-22	16.7
2013-04-23	16.6
2013-04-24	16.5
2013-04-25	16.8
2013-04-26	16.4
2013-04-29	14.6
2013-04-30	15.1
2013-05-01	15.8
2013-05-02	15.7
2013-05-03	15.7
2013-05-06	15.6
2013-05-07	15.8
2013-05-08	15.9
2013-05-09	15.9
2013-05-10	17.6
2013-05-13	16.8
2013-05-14	16.8
2013-05-15	16.1
2013-05-16	17.8
2013-05-17	17.4
2013-05-20	15.8
2013-05-21	16.4
2013-05-22	16.6
2013-05-23	17.1
2013-05-24	17.2
2013-05-27	17.4
2013-05-28	17.6
2013-05-29	17.9
2013-05-30	17.7
2013-05-31	17.8
2013-06-03	18
2013-06-04	17.8
2013-06-05	18.1
2013-06-06	19.2
2013-06-07	19
2013-06-10	20
2013-06-11	19.5
2013-06-12	20.7
2013-06-13	21.5
2013-06-14	21.9
2013-06-17	23.5
2013-06-18	23.3
2013-06-19	22.8
2013-06-20	22.8
2013-06-21	22
2013-06-24	22.1
2013-06-25	21.5
2013-06-26	21.5
2013-06-27	20.2
2013-06-28	20.4
2013-07-01	19.1
2013-07-02	19.8
2013-07-03	21.7
2013-07-04	21.8
2013-07-05	22
2013-07-09	22.4
2013-07-10	24.8
2013-07-11	24.5
2013-07-12	25
2013-07-15	24.8
2013-07-16	22.9
2013-07-17	22.8
2013-07-18	23.3
2013-07-19	24.5
2013-07-22	25.6
2013-07-23	26
2013-07-24	25.4
2013-07-25	25.3
2013-07-26	25.4
2013-07-29	24.9
2013-07-30	24.3
2013-07-31	22.9
2013-08-01	22.9
2013-08-02	22.4
2013-08-05	25.3
2013-08-06	25.8
2013-08-07	26.6
2013-08-08	26.6
2013-08-09	26.4
2013-08-12	24.3
2013-08-13	25
2013-08-14	25.6
2013-08-15	25.3
2013-08-16	25.6
2013-08-19	26.3
2013-08-20	26
2013-08-21	26.4
2013-08-22	26
2013-08-23	25.7
2013-08-26	25.9
2013-08-27	25.7
2013-08-28	25.3
2013-08-29	24.7
2013-08-30	24.5
2013-09-02	25.3
2013-09-03	25.1
2013-09-04	25.3
2013-09-05	25.3
2013-09-06	25.4
2013-09-09	25
2013-09-10	25.3
2013-09-11	25
2013-09-12	24.8
2013-09-13	24.5
2013-09-16	24.9
2013-09-17	24.9
2013-09-18	25.6
2013-09-19	24.5
2013-09-20	24.5
2013-09-23	24.8
2013-09-24	24.7
2013-09-25	24.6
2013-09-26	25
2013-09-27	24.8
2013-09-30	23.9
2013-10-01	24
2013-10-02	24.7
2013-10-03	23.5
2013-10-04	25
2013-10-07	24
2013-10-08	23.6
2013-10-09	23.4
2013-10-10	23.2
2013-10-13	22.3
2013-10-14	22
2013-10-15	22.3
2013-10-16	22.3
2013-10-17	22.5
2013-10-18	23
2013-10-21	23.1
2013-10-22	22.7
2013-10-23	22.7
2013-10-24	22.3
2013-10-25	22.5
2013-10-28	22.6
2013-10-29	22.4
2013-10-30	20.9
2013-10-31	20.5
2013-11-04	21.2
2013-11-05	20.9
2013-11-06	21.2
2013-11-07	21.4
2013-11-08	21.1
2013-11-11	18.9
2013-11-12	20
2013-11-13	20
2013-11-14	20.4
2013-11-15	19.1
2013-11-18	17.4
2013-11-19	18.4
2013-11-20	16.8
2013-11-21	16.5
2013-11-22	16.2
2013-11-25	15.6
2013-11-26	15.6
2013-11-27	15
2013-11-28	14.2
2013-11-29	13.5
2013-12-02	12.5
2013-12-03	12.9
2013-12-04	12.8
2013-12-05	12.9
2013-12-09	13.4
2013-12-10	12.7
2013-12-11	13.5
2013-12-12	13.5
2013-12-13	14
2013-12-16	13.2
2013-12-17	13.6
2013-12-18	13.5
2013-12-19	13.1
2013-12-20	12.7
2013-12-23	12.1
2013-12-26	12.1
2013-12-27	11.7
2013-12-30	11.9
2014-01-02	12.9
2014-01-03	13
2014-01-07	12.3
2014-01-08	12.1
2014-01-09	12.2
2014-01-10	12.3
2014-01-13	12.7
2014-01-14	12.1
2014-01-15	12.2
2014-01-16	12.5
2014-01-17	12.5
2014-01-20	13.1
2014-01-21	12.1
2014-01-22	12
2014-01-23	12.2
2014-01-24	12.1
2014-01-27	13.1
2014-01-28	12.1
2014-01-29	12
2014-01-30	11.8
2014-01-31	11.4
2014-02-03	11.6
2014-02-04	11.9
2014-02-05	12.1
2014-02-06	12.1
2014-02-07	12.2
2014-02-10	12.1
2014-02-11	11.1
2014-02-12	11.5
2014-02-13	12
2014-02-14	12.3
2014-02-17	12.5
2014-02-18	12.6
2014-02-19	12.6
2014-02-20	12.3
2014-02-21	12.8
2014-02-24	12.7
2014-02-25	12.9
2014-02-26	12.7
2014-02-27	12.4
2014-02-28	12.8
2014-03-03	12.8
2014-03-04	12.4
2014-03-05	12.2
2014-03-06	12.8
2014-03-07	13
2014-03-10	13.3
2014-03-11	13.4
2014-03-12	13.6
2014-03-13	13.6
2014-03-14	13.3
2014-03-17	13.8
2014-03-18	14.6
2014-03-20	13.7
2014-03-21	14
2014-03-23	14.7
2014-03-25	14
2014-03-26	13.8
2014-03-27	13.4
2014-03-30	14.2
2014-03-31	13.8
2014-04-01	13.8
2014-04-02	14.6
2014-04-03	14.8
2014-04-04	14
2014-04-07	15.8
2014-04-08	14.4
2014-04-09	15.5
2014-04-10	15.5
2014-04-11	15.5
2014-04-14	16.3
2014-04-15	16.5
2014-04-16	17
2014-04-17	17.3
2014-04-19	16.2
2014-04-20	17.7
2014-04-23	17.6
2014-04-24	18
2014-04-25	18.2
2014-04-28	17.3
2014-04-29	17.5
2014-04-30	16.9
2014-05-01	17.5
2014-05-02	17.5
2014-05-05	17.5
2014-05-06	17.7
2014-05-07	17.5
2014-05-08	18.5
2014-05-09	18.6
2014-05-12	119.5
2014-05-13	19.6
2014-05-14	19.4
2014-05-15	19
2014-05-16	17.2
2014-05-19	17.9
2014-05-20	19.2
2014-05-21	20.1
2014-05-22	20
2014-05-23	20.1
2014-05-26	19.8
2014-05-27	20
2014-05-28	19.8
2014-05-29	19.8
2014-05-30	19.4
2014-06-02	19.8
2014-06-03	20.2
2014-06-04	20
2014-06-05	21
2014-06-06	21.3
2014-06-09	22.8
2014-06-10	22.9
2014-06-11	23.2
2014-06-12	23.2
2014-06-13	23.4
2014-06-16	22.3
2014-06-17	22.2
2014-06-18	21.5
2014-06-19	22.1
2014-06-20	22.2
2014-06-23	23
2014-06-24	22.8
2014-06-25	23.2
2014-06-26	23.4
2014-06-27	23.4
2014-06-30	23.6
2014-07-01	23.9
2014-07-02	24.1
2014-07-03	24
2014-07-04	23.5
2014-07-07	24
2014-07-08	23.7
2014-07-09	23.8
2014-07-10	22.9
2014-07-11	23
2014-07-14	23.1
2014-07-15	21.7
2014-07-16	23.1
2014-07-17	23.4
2014-07-18	23.5
2014-07-21	24.8
2014-07-22	24.4
2014-07-23	23.2
2014-07-24	24.5
2014-07-25	24.7
2014-07-28	24.7
2014-07-29	24.9
2014-07-30	24.8
2014-07-31	25.3
2014-08-01	25
2014-08-04	25.8
2014-08-05	25.9
2014-08-06	26.2
2014-08-07	25.7
2014-08-08	25.5
2014-08-11	26.4
2014-08-12	26.8
2014-08-13	26.5
2014-08-14	26
2014-08-18	25.1
2014-08-19	25.4
2014-08-20	25.6
2014-08-21	25.8
2014-08-22	26.3
2014-08-25	25.5
2014-08-26	25.1
2014-08-27	26.2
2014-08-28	26.4
2014-08-29	26.5
2014-09-01	26.8
2014-09-02	26.7
2014-09-03	26.7
2014-09-04	26.7
2014-09-05	26.6
2014-09-08	26.6
2014-09-09	26.6
2014-09-10	26.7
2014-09-11	26.6
2014-09-12	26.5
2014-09-15	26.8
2014-09-16	26.8
2014-09-17	26.7
2014-09-18	26.7
2014-09-19	26.8
2014-09-22	26.5
2014-09-23	25.2
2014-09-24	25
2014-09-25	24.6
2014-09-26	24.5
2014-09-29	24
2014-09-30	24.3
2014-10-01	24.1
2014-10-02	24.1
2014-10-03	24.1
2014-10-06	24.1
2014-10-07	23.9
2014-10-08	23.9
2014-10-09	23.9
2014-10-10	23.9
2014-10-13	22.9
2014-10-14	21.6
2014-10-15	21.9
2014-10-16	21.6
2014-10-17	21.7
2014-10-20	22.2
2014-10-21	22.1
2014-10-22	22.1
2014-10-23	21.5
2014-10-24	21.5
2014-10-27	21.2
2014-10-28	21.2
2014-10-29	21.1
2014-10-30	21.5
2014-10-31	21.5
2014-11-03	21.2
2014-11-04	20.9
2014-11-05	19.8
2014-11-06	18.9
2014-11-07	19.1
2014-11-10	18.9
2014-11-11	18.5
2014-11-12	18.3
2014-11-13	18.7
2014-11-14	18.8
2014-11-17	18
2014-11-18	18
2014-11-19	17.8
2014-11-20	18
2014-11-21	18.4
2014-11-24	17.7
2014-11-25	17.6
2014-11-26	18
2014-11-27	18.1
2014-11-28	17.9
2014-12-01	17.6
2014-12-02	17.2
2014-12-03	16.5
2014-12-04	16.2
2014-12-05	16.3
2014-12-09	14.5
2014-12-10	13.7
2014-12-11	13.7
2014-12-12	13.9
2014-12-15	14.4
2014-12-16	14.4
2014-12-17	14.5
2014-12-18	14.5
2014-12-19	14.5
2014-12-22	14.7
2014-12-23	14.4
2014-12-26	14.5
2014-12-29	14.5
2015-01-01	13.345
2015-01-02	13.44
2015-01-03	13.405
2015-01-04	13.595
2015-01-05	13.785
2015-01-06	13.595
2015-01-07	13.94
2015-01-08	13.375
2015-01-09	12.845
2015-01-10	12.97
2015-01-11	12.94
2015-01-12	12.94
2015-01-13	13.845
2015-01-14	13.22
2015-01-15	13.53
2015-01-16	13.845
2015-01-17	13.155
2015-01-18	12.655
2015-01-19	12.53
2015-01-20	11.845
2015-01-21	11.565
2015-01-22	11.595
2015-01-23	11.28
2015-01-24	11.47
2015-01-25	11.72
2015-01-26	11.41
2015-01-27	11.535
2015-01-28	12.095
2015-01-29	12.41
2015-01-30	12.69
2015-01-31	12.44
2015-02-01	11.785
2015-02-02	11.595
2015-02-03	12.095
2015-02-04	11.5
2015-02-05	9.685
2015-02-06	10.125
2015-02-07	9.625
2015-02-08	9.935
2015-02-09	10.25
2015-02-10	10.03
2015-02-11	9.815
2015-02-12	10.81
2015-02-13	11.155
2015-02-14	11.25
2015-02-15	11.13
2015-02-16	11.375
2015-02-17	11.47
2015-02-18	11.72
2015-02-19	11.69
2015-02-20	11.44
2015-02-21	11.91
2015-02-22	11.625
2015-02-23	11.905
2015-02-24	11.88
2015-02-25	11.53
2015-02-26	12.035
2015-02-27	12.095
2015-02-28	11.72
2015-03-01	12.22
2015-03-02	12.435
2015-03-03	12.78
2015-03-04	13.125
2015-03-05	11.47
2015-03-06	12.255
2015-03-07	12.28
2015-03-08	12.435
2015-03-09	12.66
2015-03-10	12.655
2015-03-11	12.625
2015-03-12	12.845
2015-03-13	13.56
2015-03-14	13.38
2015-03-15	13.03
2015-03-16	12.94
2015-03-17	11.625
2015-03-18	13.065
2015-03-19	13.125
2015-03-20	12.97
2015-03-21	13.095
2015-03-22	13.155
2015-03-23	13.47
2015-03-24	13.095
2015-03-25	12.97
2015-03-26	12.375
2015-03-27	13.19
2015-03-28	13.565
2015-03-29	13.41
2015-03-30	13.28
2015-03-31	13.625
2015-04-01	16.845
2015-04-02	15.41
2015-04-03	15.375
2015-04-04	15.875
2015-04-05	15.25
2015-04-06	16.28
2015-04-07	15.345
2015-04-08	15.155
2015-04-09	15.095
2015-04-10	15.595
2015-04-11	15.5
2015-04-12	15.875
2015-04-13	15.905
2015-04-14	16.155
2015-04-15	15.875
2015-04-16	16.47
2015-04-17	17.095
2015-04-18	17.41
2015-04-19	17.315
2015-04-20	17.655
2015-04-21	17.25
2015-04-22	17.815
2015-04-23	17.815
2015-04-24	18.005
2015-04-25	18.47
2015-04-26	18.97
2015-04-27	19.595
2015-04-28	18.5
2015-04-29	17.94
2015-04-30	18.19
2015-05-01	18.285
2015-05-02	18.785
2015-05-03	18.75
2015-05-04	19.375
2015-05-05	19.25
2015-05-06	19.035
2015-05-07	19.035
2015-05-08	19.065
2015-05-09	19.905
2015-05-10	19.595
2015-05-11	18.315
2015-05-12	18.565
2015-05-13	17.755
2015-05-14	18.845
2015-05-15	19.565
2015-05-16	18.44
2015-05-17	17.535
2015-05-18	18.185
2015-05-19	18.095
2015-05-20	18.065
2015-05-21	18.315
2015-05-22	18.47
2015-05-23	18.38
2015-05-24	18.44
2015-05-25	18.5
2015-05-26	18.595
2015-05-27	17.565
2015-05-28	19.16
2015-05-29	18.405
2015-05-30	18.53
2015-05-31	19.625
2015-06-01	19.72
2015-06-02	19.785
2015-06-03	19.625
2015-06-04	19.685
2015-06-05	19.78
2015-06-06	20.75
2015-06-07	21.065
2015-06-08	21.44
2015-06-09	21.66
2015-06-10	23.19
2015-06-11	23.815
2015-06-12	23.565
2015-06-13	23.41
2015-06-14	23.3
2015-06-15	23.19
2015-06-16	22.72
2015-06-17	20.815
2015-06-18	23.22
2015-06-19	23.035
2015-06-20	23.22
2015-06-21	22.005
2015-06-22	22.19
2015-06-23	20.28
2015-06-24	20.28
2015-06-25	23.125
2015-06-26	23.095
2015-06-27	23.095
2015-06-28	23.875
2015-06-29	24.81
2015-06-30	24.66
2015-07-01	24.035
2015-07-02	25.5
2015-07-03	25.75
2015-07-04	26.345
2015-07-05	26.435
2015-07-06	26.19
2015-07-07	25.875
2015-07-08	24.94
2015-07-09	26.595
2015-07-10	26.47
2015-07-11	25.94
2015-07-12	26.47
2015-07-13	24.875
2015-07-14	24.845
2015-07-15	24.065
2015-07-16	24.47
2015-07-17	25.25
2015-07-18	25.815
2015-07-19	26.125
2015-07-20	26.845
2015-07-21	27.625
2015-07-22	26.535
2015-07-23	27
2015-07-24	27.535
2015-07-25	27.155
2015-07-26	27.505
2015-07-27	27.78
2015-07-28	28.095
2015-07-29	28.405
2015-07-30	28.125
2015-07-31	27.595
2015-08-01	27.035
2015-08-02	27.155
2015-08-03	26.97
2015-08-04	26.94
2015-08-05	27.25
2015-08-06	27.345
2015-08-07	27.285
2015-08-08	27.5
2015-08-09	27.315
2015-08-10	27.065
2015-08-11	26.81
2015-08-12	27.28
2015-08-13	27.095
2015-08-14	27.41
2015-08-15	27.065
2015-08-16	26.535
2015-08-17	26.375
2015-08-18	26.16
2015-08-19	25.72
2015-08-20	26.22
2015-08-21	26.405
2015-08-22	26.25
2015-08-23	26.47
2015-08-24	26.22
2015-08-25	26.315
2015-08-26	26.505
2015-08-27	26.155
2015-08-28	26.125
2015-08-29	26.25
2015-08-30	27.125
2015-08-31	26.53
2015-09-01	26.535
2015-09-02	26.155
2015-09-03	26.25
2015-09-04	24.72
2015-09-05	25.065
2015-09-06	25.22
2015-09-07	25.03
2015-09-08	24.75
2015-09-09	22.47
2015-09-10	23.94
2015-09-11	24.56
2015-09-12	25.125
2015-09-13	25.16
2015-09-14	25.095
2015-09-15	24.095
2015-09-16	24.72
2015-09-17	22.72
2015-09-18	21.655
2015-09-19	22.72
2015-09-20	23.03
2015-09-21	23.25
2015-09-22	23.435
2015-09-23	23.345
2015-09-24	21.035
2015-09-25	23.065
2015-09-26	23.31
2015-09-27	23.25
2015-09-28	21.56
2015-09-29	22.345
2015-09-30	21.94
2015-10-01	21.815
2015-10-02	22.035
2015-10-03	22.035
2015-10-04	21.875
2015-10-05	22.03
2015-10-06	21.905
2015-10-07	21.065
2015-10-08	21.38
2015-10-09	21.41
2015-10-10	21.41
2015-10-11	21.41
2015-10-12	21.72
2015-10-13	21.53
2015-10-14	18.81
2015-10-15	20.44
2015-10-16	20.16
2015-10-17	20.47
2015-10-18	20.535
2015-10-19	20.66
2015-10-20	20.345
2015-10-21	20.25
2015-10-22	18.47
2015-10-23	19.88
2015-10-24	19.91
2015-10-25	20.155
2015-10-26	20.065
2015-10-27	19.72
2015-10-28	19.97
2015-10-29	19.785
2015-10-30	19.785
2015-10-31	19.75
2015-11-01	19.47
2015-11-02	19.375
2015-11-03	18.625
2015-11-04	18.875
2015-11-05	18.22
2015-11-06	19.19
2015-11-07	19.44
2015-11-08	19.44
2015-11-09	19.25
2015-11-10	17.91
2015-11-11	19.19
2015-11-12	19.065
2015-11-13	19.16
2015-11-14	18.94
2015-11-15	18.53
2015-11-16	18.375
2015-11-17	16.565
2015-11-18	18.22
2015-11-19	16.69
2015-11-20	18.285
2015-11-21	18.005
2015-11-22	16.88
2015-11-23	16.41
2015-11-24	15.44
2015-11-25	14.72
2015-11-26	16.125
2015-11-27	16.25
2015-11-28	16.03
2015-11-29	15.97
2015-11-30	16.22
2015-12-01	14.53
2015-12-02	16.25
2015-12-03	15.91
2015-12-04	16.19
2015-12-05	16.5
2015-12-06	16.905
2015-12-07	16.72
2015-12-08	16.88
2015-12-09	16.69
2015-12-10	15.315
2015-12-11	15.875
2015-12-12	16.22
2015-12-13	15.72
2015-12-14	15.53
2015-12-15	14.47
2015-12-16	16
2015-12-17	15.97
2015-12-18	15.595
2015-12-19	15.595
2015-12-20	15.905
2015-12-21	15.905
2015-12-22	15.13
2015-12-23	16.095
2015-12-24	16.22
2015-12-25	15.845
2015-12-26	15.75
2015-12-27	15.375
2015-12-28	14.53
2015-12-29	15.47
2015-12-30	15.41
2015-12-31	15.625
2016-01-01	15.345
2016-01-02	15.16
2016-01-03	14.595
2016-01-04	14.905
2016-01-05	14.035
2016-01-06	14.56
2016-01-07	14.06
2016-01-08	14.875
2016-01-09	15.22
2016-01-10	14.81
2016-01-11	14.565
2016-01-12	14.315
2016-01-13	14.06
2016-01-14	12.72
2016-01-15	13.285
2016-01-16	12.66
2016-01-17	12.31
2016-01-18	13.22
2016-01-19	12.5
2016-01-20	13.285
2016-01-21	13.47
2016-01-22	12.47
2016-01-23	13.53
2016-01-24	13.75
2016-01-25	13.845
2016-01-26	14
2016-01-27	14.13
2016-01-28	14.625
2016-01-29	13.97
2016-01-30	13.845
2016-01-31	13.47
2016-02-01	13.565
2016-02-02	14.035
2016-02-03	14.315
2016-02-04	12.94
2016-02-05	13.47
2016-02-06	13.78
2016-02-07	13.595
2016-02-08	13.405
2016-02-09	13.91
2016-02-10	14.345
2016-02-11	14.655
2016-02-12	14.31
2016-02-13	14.53
2016-02-14	14.25
2016-02-15	13.53
2016-02-16	11.13
2016-02-17	12
2016-02-18	11.47
2016-02-19	12.535
2016-02-20	12.44
2016-02-21	12.47
2016-02-22	12.535
2016-02-23	13.505
2016-02-24	13.595
2016-02-25	13.845
2016-02-26	13.035
2016-02-27	13.44
2016-02-28	13.06
2016-02-29	12.75
2016-03-01	12.565
2016-03-02	13.095
2016-03-03	12
2016-03-04	13.035
2016-03-05	13.315
2016-03-06	13.06
2016-03-07	11.875
2016-03-08	12.615
2016-03-09	12.03
2016-03-10	11.565
2016-03-11	12.16
2016-03-12	12.74
2016-03-13	12.5
2016-03-14	12.285
2016-03-15	12.44
2016-03-16	12.5
2016-03-17	12.595
2016-03-18	12.75
2016-03-19	12.935
2016-03-20	13.19
2016-03-21	13.16
2016-03-22	13.03
2016-03-23	13.435
2016-03-24	13.66
2016-03-25	13.75
2016-03-26	14.035
2016-03-27	14.095
2016-03-28	14.13
2016-03-29	14.44
2016-03-30	14.38
2016-03-31	15.255
2016-04-01	14.22
2016-04-02	14.69
2016-04-03	14.5
2016-04-04	14.565
2016-04-05	14.535
2016-04-06	14.595
2016-04-07	14.375
2016-04-08	14.72
2016-04-09	14.78
2016-04-10	14.78
2016-04-11	15.065
2016-04-12	14.845
2016-04-13	15.065
2016-04-14	14.91
2016-04-15	15.125
2016-04-16	15.845
2016-04-17	15.405
2016-04-18	16.19
2016-04-19	16.095
2016-04-20	16.565
2016-04-21	16.565
2016-04-22	16.345
2016-04-23	16.875
2016-04-24	16.44
2016-04-25	15.595
2016-04-26	16.845
2016-04-27	16.815
2016-04-28	16.72
2016-04-29	16.44
2016-04-30	16.75
2016-05-01	16.375
2016-05-02	15.095
2016-05-03	16.375
2016-05-04	16.595
2016-05-05	16.44
2016-05-06	16.875
2016-05-07	17.125
2016-05-08	17.095
2016-05-09	17.005
2016-05-10	16.785
2016-05-11	16.56
2016-05-12	17.285
2016-05-13	17.375
2016-05-14	16.69
2016-05-15	16.75
2016-05-16	17.28
2016-05-17	17.375
2016-05-18	17.75
2016-05-19	17.5
2016-05-20	17.19
2016-05-21	17.625
2016-05-22	17.535
2016-05-23	16.75
2016-05-24	18.56
2016-05-25	18.75
2016-05-26	19.72
2016-05-27	19.785
2016-05-28	19.845
2016-05-29	19.31
2016-05-30	19.125
2016-05-31	18.375
2016-06-01	19.035
2016-06-02	19.06
2016-06-03	19.185
2016-06-04	19.69
2016-06-05	20.095
2016-06-06	20.595
2016-06-07	21.095
2016-06-08	21.095
2016-06-09	21.3
2016-06-10	22
2016-06-11	23.28
2016-06-12	23.16
2016-06-13	22.69
2016-06-14	23.02
2016-06-15	23.315
2016-06-16	21.285
2016-06-17	23.675
2016-06-18	23.185
2016-06-19	22.845
2016-06-20	22.78
2016-06-21	22.595
2016-06-22	21.565
2016-06-23	21.25
2016-06-24	21.75
2016-06-25	23.035
2016-06-26	23.22
2016-06-27	23.865
2016-06-28	23.44
2016-06-29	23.345
2016-06-30	23.5
2016-07-01	24.405
2016-07-02	24.935
2016-07-03	25.345
2016-07-04	24.91
2016-07-05	25.74
2016-07-06	25.19
2016-07-07	23.435
2016-07-08	22.095
2016-07-09	23.47
2016-07-10	25.125
2016-07-11	25.47
2016-07-12	25.625
2016-07-13	26.065
2016-07-14	25.16
2016-07-15	24.375
2016-07-16	25.255
2016-07-17	25.005
2016-07-18	23.06
2016-07-19	25.25
2016-07-20	25.065
2016-07-21	24.88
2016-07-22	25.845
2016-07-23	25.905
2016-07-24	25.91
2016-07-25	25.75
2016-07-26	25.47
2016-07-27	25.905
2016-07-28	26.005
2016-07-29	26.095
2016-07-30	25.03
2016-07-31	25.72
2016-08-01	26.565
2016-08-02	26.72
2016-08-03	25.88
2016-08-04	25.315
2016-08-05	26.19
2016-08-06	26.16
2016-08-07	26.22
2016-08-08	25.44
2016-08-09	25.905
2016-08-10	25.905
2016-08-11	25.375
2016-08-12	25.69
2016-08-13	25.905
2016-08-14	25.94
2016-08-15	26.035
2016-08-16	25.925
2016-08-17	25.97
2016-08-18	25.565
2016-08-19	26.565
2016-08-20	26.72
2016-08-21	27
2016-08-22	25.91
2016-08-23	26.845
2016-08-24	25.875
2016-08-25	26.005
2016-08-26	27.19
2016-08-27	27
2016-08-28	27.22
2016-08-29	26.565
2016-08-30	27
2016-08-31	26.4
2016-09-01	25.91
2016-09-02	26.5
2016-09-03	26.535
2016-09-04	26.44
2016-09-05	25.625
2016-09-06	27.315
2016-09-07	26.125
2016-09-08	26.125
2016-09-09	27.44
2016-09-10	27.22
2016-09-11	27.155
2016-09-12	26.25
2016-09-13	26.75
2016-09-14	26.095
2016-09-15	22.69
2016-09-16	25.095
2016-09-17	24.75
2016-09-18	24.25
2016-09-19	22.16
2016-09-20	24.095
2016-09-21	22.315
2016-09-22	24.315
2016-09-23	24.595
2016-09-24	24.1
2016-09-25	24
2016-09-26	23.845
2016-09-27	24.255
2016-09-28	24.16
2016-09-29	22.845
2016-09-30	22.065
2016-10-01	23.815
2016-10-02	24.005
2016-10-03	24.03
2016-10-04	23.94
2016-10-05	24.16
2016-10-06	23.13
2016-10-07	24
2016-10-08	23.97
2016-10-09	23.56
2016-10-10	21.47
2016-10-11	22.095
2016-10-12	22.375
2016-10-13	20.935
2016-10-14	22.03
2016-10-15	21.69
2016-10-16	21.875
2016-10-17	22
2016-10-18	21.125
2016-10-19	21.16
2016-10-20	21.5
2016-10-21	21.5
2016-10-22	21.22
2016-10-23	21.535
2016-10-24	21.06
2016-10-25	21.44
2016-10-26	21.72
2016-10-27	20.97
2016-10-28	21.94
2016-10-29	21.595
2016-10-30	21.25
2016-10-31	20.19
2016-11-01	21.19
2016-11-02	20.97
2016-11-03	19.845
2016-11-04	21.03
2016-11-05	21.16
2016-11-06	20.845
2016-11-07	19.03
2016-11-08	19.47
2016-11-09	19.345
2016-11-10	17.845
2016-11-11	19.22
2016-11-12	18.815
2016-11-13	19.22
2016-11-14	18.75
2016-11-15	18
2016-11-16	17.405
2016-11-17	16.005
2016-11-18	16.81
2016-11-19	18.345
2016-11-20	18.125
2016-11-21	18.155
2016-11-22	17.25
2016-11-23	17.685
2016-11-24	16.06
2016-11-25	16.875
2016-11-26	17.185
2016-11-27	16.97
2016-11-28	15.845
2016-11-29	16.535
2016-11-30	15.97
2017-01-01	11.97
2017-01-02	11.91
2017-01-03	12
2017-01-04	12.375
2017-01-05	11.095
2017-01-06	11.785
2017-01-07	12.035
2017-01-08	11.755
2017-01-09	11.565
2017-01-10	12
2017-01-11	12.56
2017-01-12	14.625
2017-01-13	13.94
2017-01-14	11.91
2017-01-15	11.155
2017-01-16	12.345
2017-01-17	12.5
2017-01-18	9.41
2017-01-19	8.72
2017-01-20	9.97
2017-01-21	10.19
2017-01-22	10.53
2017-01-23	11.03
2017-01-24	11.38
2017-01-25	10.655
2017-01-26	13.285
2017-01-27	12.625
2017-01-28	12.25
2017-01-29	11.69
2017-01-30	12.22
2017-01-31	12.28
2017-02-01	12.405
2017-02-02	13.91
2017-02-03	13.155
2017-02-04	14.16
2017-02-05	13.97
2017-02-06	13.095
2017-02-07	14.065
2017-02-08	13.035
2017-02-09	12.685
2017-02-10	11.91
2017-02-11	11.72
2017-02-12	12.72
2017-02-13	13.535
2017-02-14	13.065
2017-02-15	12.97
2017-02-16	13.94
2017-02-17	13.5
2017-02-18	12.685
2017-02-19	12.97
2017-02-20	12.81
2017-02-21	12.565
2017-02-22	12.63
2017-02-23	13.095
2017-02-24	13.69
2017-02-25	13.58
2017-02-26	13.61
2017-02-27	13.72
2017-02-28	13.47
2017-03-01	13.29
2017-03-02	13.34
2017-03-03	13.44
2017-03-04	13.32
2017-03-05	13.28
2017-03-06	13.19
2017-03-07	12.685
2017-03-08	12.535
2017-03-09	14.345
2017-03-10	14.625
2017-03-11	15.565
2017-03-12	15.125
2017-03-13	15.655
2017-03-14	15.005
2017-03-15	15.375
2017-03-16	14.25
2017-03-17	14.095
2017-03-18	14.685
2017-03-19	14.535
2017-03-20	14
2017-03-21	13.75
2017-03-22	14.005
2017-03-23	14.31
2017-03-24	14.655
2017-03-25	22.625
2017-03-26	15.125
2017-03-27	14.97
2017-03-28	14.755
2017-03-29	14.815
2017-03-30	15.25
2017-03-31	15.5
2017-04-01	15.685
2017-04-02	15.685
2017-04-03	15.685
2017-04-04	15.815
2017-04-05	15.72
2017-04-06	15.595
2017-04-07	15.38
2017-04-08	15.345
2017-04-09	15.595
2017-04-10	15.69
2017-04-11	15.815
2017-04-12	15.69
2017-04-13	15.595
2017-04-14	15.44
2017-04-15	15.875
2017-04-16	16.595
2017-04-17	16.755
2017-04-18	17
2017-04-19	17.845
2017-04-20	17.75
2017-04-21	17.88
2017-04-22	17.625
2017-04-23	16.5
2017-04-24	16.815
2017-04-25	17
2017-04-26	16.875
2017-04-27	16.75
2017-04-28	17.095
2017-04-29	17.315
2017-04-30	15.03
2017-05-01	16.565
2017-05-02	16.72
2017-05-03	17.185
2017-05-04	17.255
2017-05-05	16.595
2017-05-06	17.065
2017-05-07	16.97
2017-05-08	17.375
2017-05-09	18.095
2017-05-10	18.06
2017-05-11	18.44
2017-05-12	18.94
2017-05-13	19.375
2017-05-14	19.47
2017-05-15	18.66
2017-05-16	17.47
2017-05-17	18.565
2017-05-18	19.47
2017-05-19	19.755
2017-05-20	19.66
2017-05-21	19.375
2017-05-22	20.255
2017-05-23	19.785
2017-05-24	19.565
2017-05-25	19.185
2017-05-26	19.595
2017-05-27	19.845
2017-05-28	20.22
2017-05-29	20.125
2017-05-30	21.28
2017-05-31	22.22
2017-06-01	22.625
2017-06-02	22.72
2017-06-03	22.815
2017-06-04	22.095
2017-06-05	22.75
2017-06-06	22.53
2017-06-07	22.315
2017-06-08	22.375
2017-06-09	22.625
2017-06-10	22.535
2017-06-11	22.22
2017-06-12	22.28
2017-06-13	22.45
2017-06-14	22.87
2017-06-15	22.91
2017-06-16	23.47
2017-06-17	22.905
2017-06-18	23.065
2017-06-19	24.31
2017-06-20	24.25
2017-06-21	23.22
2017-06-22	23.69
2017-06-23	22.25
2017-06-24	21.47
2017-06-25	21.375
2017-06-26	22.25
2017-06-27	22.94
2017-06-28	24.625
2017-06-29	25.38
2017-06-30	25.655
2017-07-01	23.845
2017-07-02	21.625
2017-07-03	23.69
2017-07-04	24.06
2017-07-05	24.22
2017-07-06	24.28
2017-07-07	24.31
2017-07-08	24.17
2017-07-09	24.48
2017-07-10	24.69
2017-07-11	25.13
2017-07-12	25.15
2017-07-13	25.43
2017-07-14	26.07
2017-07-15	26.09
2017-07-16	26.46
2017-07-17	26.18
2017-07-18	26.19
2017-07-19	25.86
2017-07-20	25.87
2017-07-21	25.58
2017-07-22	25.7
2017-07-23	26.01
2017-07-24	26.55
2017-07-25	26.79
2017-07-26	26.67
2017-07-27	26.67
2017-07-28	25.87
2017-07-29	25.98
2017-07-30	26.62
2017-07-31	26.76
2017-08-01	26.95
2017-08-02	26.84
2017-08-03	27.18
2017-08-04	26.99
2017-08-05	26.82
2017-08-06	27
2017-08-07	27.95
2017-08-08	27.8
2017-08-09	27.75
2017-08-10	27.13
2017-08-11	26.9
2017-08-12	25.91
2017-08-13	26.03
2017-08-14	25.88
2017-08-15	26.01
2017-08-16	26.13
2017-08-17	26.13
2017-08-18	26.61
2017-08-19	26.85
2017-08-20	26.93
2017-08-21	26.98
2017-08-22	27.14
2017-08-23	26.92
2017-08-24	26.03
2017-08-25	25.79
2017-08-26	26.03
2017-08-27	26.41
2017-08-28	26.74
2017-08-29	27.04
2017-08-30	27.4
2017-08-31	26.96
2017-09-01	26.17
2017-09-02	25.97
2017-09-03	25.75
2017-09-04	25.3
2017-09-05	24.95
2017-09-06	26.05
2017-09-07	27.15
2017-09-08	27.25
2017-09-09	26.85
2017-09-10	26.7
2017-09-11	26.7
2017-09-12	26.5
2017-09-13	26.9
2017-09-14	26.65
2017-09-15	26.65
2017-09-16	26.8
2017-09-17	26.6
2017-09-18	26.25
2017-09-19	26.2
2017-09-20	25.25
2017-09-21	25.25
2017-09-22	25.1
2017-09-23	25.45
2017-09-24	25
2017-09-25	24.65
2017-09-26	23.35
2017-09-27	23.4
2017-09-28	23.5
2017-09-29	23.2
2017-09-30	23.35
2017-10-01	23.1
2017-10-02	23.1
2017-10-03	23.1
2017-10-04	22.97
2017-10-05	23.18
2017-10-06	23.22
2017-10-07	22.94
2017-10-08	22.7
2017-10-09	22.22
2017-10-10	21.74
2017-10-11	21.6
2017-10-12	21.64
2017-10-13	22.22
2017-10-14	22.62
2017-10-15	22.92
2017-10-16	22.89
2017-10-17	22.84
2017-10-18	22.71
2017-10-19	22.27
2017-10-20	22.4
2017-10-21	21.26
2017-10-22	21.29
2017-10-23	21.17
2017-10-24	21.45
2017-10-25	20.38
2017-10-26	20.25
2017-10-27	20.37
2017-10-28	20.82
2017-10-29	21.98
2017-10-30	21.25
2017-10-31	20.61
2017-11-01	20.3
2017-11-02	20.12
2017-11-03	20.12
2017-11-04	20.54
2017-11-05	20.09
2017-11-06	20.16
2017-11-07	19.81
2017-11-08	18.46
2017-11-09	17.46
2017-11-10	17.63
2017-11-11	16.95
2017-11-12	16.4
2017-11-13	17.1
2017-11-14	17.54
2017-11-15	17.44
2017-11-16	15.11
2017-11-17	15.24
2017-11-18	14.9
2017-11-19	15.64
2017-11-20	16.56
2017-11-21	16.3
2017-11-22	16.21
2017-11-23	16.42
2017-11-24	16.37
2017-11-25	16.46
2017-11-26	17.02
2017-11-27	17.12
2017-11-28	16.06
2017-11-29	15.49
2017-11-30	15.84
2017-12-01	16.33
2017-12-02	15.34
2017-12-03	15
2017-12-04	14.22
2017-12-05	13.44
2017-12-06	14.405
2017-12-07	13.72
2017-12-08	14.38
2017-12-09	13.595
2017-12-10	14.595
2017-12-11	15.035
2017-12-12	14.72
2017-12-13	14.94
2017-12-14	13.69
2017-12-15	14.97
2017-12-16	13.315
2017-12-17	15
2017-12-18	14.31
2017-12-19	13.5
2017-12-20	13.69
2017-12-21	13.065
2017-12-22	13.625
2017-12-23	12.47
2017-12-24	13.94
2017-12-25	13.97
2017-12-26	14.19
2017-12-27	14.03
2017-12-28	13.72
2017-12-29	13.97
2017-12-30	13.315
2017-12-31	13.97
2018-01-01	13.78
2018-01-02	13.81
2018-01-03	14.155
2018-01-04	13.94
2018-01-05	14.03
2018-01-06	13.72
2018-01-07	13.44
2018-01-08	12.94
2018-01-09	11.28
2018-01-10	12.94
2018-01-11	11.44
2018-01-12	12.815
2018-01-13	12.875
2018-01-14	12.66
2018-01-15	12.44
2018-01-16	11.22
2018-01-17	12.97
2018-01-18	11.97
2018-01-19	13.095
2018-01-20	12.815
2018-01-21	13.095
2018-01-22	12.97
2018-01-23	13.47
2018-01-24	13.06
2018-01-25	13.72
2018-01-26	12.91
2018-01-27	12.56
2018-01-28	12.405
2018-01-29	12.16
2018-01-30	12.03
2018-01-31	12.375
2018-02-01	11.625
2018-02-02	11.845
2018-02-03	11.47
2018-02-04	11.66
2018-02-05	11.69
2018-02-06	9.5
2018-02-07	10.875
2018-02-08	9.625
2018-02-09	10.44
2018-02-10	10.53
2018-02-11	10.345
2018-02-12	10.905
2018-02-13	9.565
2018-02-14	10.72
2018-02-15	11.47
2018-02-16	11.625
2018-02-17	11.785
2018-02-18	12.28
2018-02-19	12.16
2018-02-20	12.125
2018-02-21	12.16
2018-02-22	11.125
2018-02-23	11.69
2018-02-24	11.5
2018-02-25	11.75
2018-02-26	11.845
2018-02-27	10.095
2018-02-28	11.125
2018-03-01	11.38
2018-03-02	11.505
2018-03-03	11.94
2018-03-04	12.5
2018-03-05	12.53
2018-03-06	12.875
2018-03-07	13.03
2018-03-08	13
2018-03-09	13.315
2018-03-10	13.755
2018-03-11	13.41
2018-03-12	13.47
2018-03-13	14.19
2018-03-14	13.815
2018-03-15	13.25
2018-03-16	13.685
2018-03-17	13.53
2018-03-18	13.28
2018-03-19	13.25
2018-03-20	11.375
2018-03-21	12.065
2018-03-22	10.5
2018-03-23	12.16
2018-03-24	12.845
2018-03-25	12.78
2018-03-26	12.935
2018-03-27	13.28
2018-03-28	13.5
2018-03-29	13.69
2018-03-30	13.56
2018-03-31	13.595
2018-04-01	13.375
2018-04-02	13.47
2018-04-03	14.095
2018-04-04	14.75
2018-04-05	13.97
2018-04-06	14.095
2018-04-07	14.595
2018-04-08	14.66
2018-04-09	14.845
2018-04-10	13.375
2018-04-11	13.78
2018-04-12	13.28
2018-04-13	14.06
2018-04-14	14.22
2018-04-15	14.5
2018-04-16	14.625
2018-04-17	15.125
2018-04-18	15.655
2018-04-19	16.03
2018-04-20	16.31
2018-04-21	16.5
2018-04-22	17.065
2018-04-23	16.625
2018-04-24	16.535
2018-04-25	17.905
2018-04-26	17.815
2018-04-27	17.655
2018-04-28	18.375
2018-04-29	17.345
2018-04-30	14.81
2018-05-01	15.425
2018-05-02	15.875
2018-05-03	16.685
2018-05-04	16.63
2018-05-05	16.7
2018-05-06	16.625
2018-05-07	17.04
2018-05-08	16.965
2018-05-09	16.91
2018-05-10	17.385
2018-05-11	17.835
2018-05-12	17
2018-05-13	17.1
2018-05-14	16.705
2018-05-15	16.99
2018-05-16	17.03
2018-05-17	17.375
2018-05-18	17.775
2018-05-19	18.285
2018-05-20	18.18
2018-05-21	18.83
2018-05-22	19.11
2018-05-23	19.25
2018-05-24	19.595
2018-05-25	20.135
2018-05-26	20.54
2018-05-27	21.005
2018-05-28	20.74
2018-05-29	20.99
2018-05-30	20.885
2018-05-31	21.005
2018-06-01	21.315
2018-06-02	21.315
2018-06-03	20.845
2018-06-04	21.19
2018-06-05	21.655
2018-06-06	21.44
2018-06-07	20.345
2018-06-08	21.565
2018-06-09	22.03
2018-06-10	22.345
2018-06-11	22.375
2018-06-12	21.94
2018-06-13	21.72
2018-06-14	21.065
2018-06-15	21.47
2018-06-16	21.935
2018-06-17	21.875
2018-06-18	21.815
2018-06-19	22.095
2018-06-20	21.285
2018-06-21	21.405
2018-06-22	21.285
2018-06-23	21.66
2018-06-24	22.72
2018-06-25	23.595
2018-06-26	23.875
2018-06-27	24.185
2018-06-28	23.505
2018-06-29	23.94
2018-06-30	24.5
2018-07-01	25.47
2018-07-02	25.19
2018-07-03	25.405
2018-07-04	25.63
2018-07-05	26.19
2018-07-06	26.13
2018-07-07	25.53
2018-07-08	24.66
2018-07-09	24.625
2018-07-10	24.655
2018-07-11	26.005
2018-07-12	25.53
2018-07-13	27.03
2018-07-14	27.035
2018-07-15	26.875
2018-07-16	27
2018-07-17	27.065
2018-07-18	27.25
2018-07-19	26.155
2018-07-20	25.16
2018-07-21	26.5
2018-07-22	26.41
2018-07-23	26.315
2018-07-24	26.375
2018-07-25	26.815
2018-07-26	26.31
2018-07-27	27.16
2018-07-28	26.535
2018-07-29	27.5
2018-07-30	27.75
2018-07-31	27.845
2018-08-01	26.315
2018-08-02	27.785
2018-08-03	27.625
2018-08-04	27.005
2018-08-05	27.155
2018-08-06	27.345
2018-08-07	25.375
2018-08-08	23.065
2018-08-09	23.94
2018-08-10	25.81
2018-08-11	26.095
2018-08-12	25.375
2018-08-13	24.875
2018-08-14	26.22
2018-08-15	25.44
2018-08-16	26.38
2018-08-17	26.035
2018-08-18	26.315
2018-08-19	26.72
2018-08-20	25.065
2018-08-21	26.97
2018-08-22	25.095
2018-08-23	26.905
2018-08-24	26.785
2018-08-25	26.815
2018-08-26	27.095
2018-08-27	26.035
2018-08-28	26.69
2018-08-29	25.595
2018-08-30	27.22
2018-08-31	27.22
2018-09-01	27.095
2018-09-02	26.845
2018-09-03	25
2018-09-04	27.035
2018-09-05	25.405
2018-09-06	26.595
2018-09-07	26.565
2018-09-08	26.345
2018-09-09	26.13
2018-09-10	24.44
2018-09-11	25.88
2018-09-12	24.625
2018-09-13	26.19
2018-09-14	26.13
2018-09-15	25.595
2018-09-16	26.005
2018-09-17	26.285
2018-09-18	25.41
2018-09-19	24.97
2018-09-20	26.22
2018-09-21	26.345
2018-09-22	26.405
2018-09-23	24.905
2018-09-24	23.875
2018-09-25	25.28
2018-09-26	23.22
2018-09-27	24.66
2018-09-28	24.815
2018-09-29	24.905
2018-09-30	24.705
2018-10-01	22.655
2018-10-02	22.895
2018-10-03	22.76
2018-10-04	23.72
2018-10-05	23.91
2018-10-06	23.5
2018-10-07	22.335
2018-10-08	22.205
2018-10-09	22.325
2018-10-10	21.865
2018-10-11	22.97
2018-10-12	23.17
2018-10-13	23.055
2018-10-14	22.445
2018-10-15	22.015
2018-10-16	21.84
2018-10-17	21.185
2018-10-18	21.25
2018-10-19	21.275
2018-10-20	21.465
2018-10-21	21.51
2018-10-22	21.16
2018-10-23	21.585
2018-10-24	19.77
2018-10-25	22.025
2018-10-26	21.46
2018-10-27	20.49
2018-10-28	19.085
2018-10-29	18.775
2018-10-30	18.785
2018-10-31	18.675
2018-11-01	17.635
2018-11-02	18.02
2018-11-03	18.025
2018-11-04	17.73
2018-11-05	17.885
2018-11-06	17.34
2018-11-07	16.68
2018-11-08	18.005
2018-11-09	17.875
2018-11-10	17.97
2018-11-11	17.97
2018-11-12	18.395
2018-11-13	18.3
2018-11-14	18.2
2018-11-15	18
2018-11-16	17.8
2018-11-17	17.7
2018-11-18	17.5
2018-11-19	17.4
2018-11-20	17.2
2018-11-21	17.8
2018-11-22	17.3
2018-11-23	17.1
2018-11-24	16.7
2018-11-25	16.6
2018-11-26	16.3
2018-11-27	16
2018-11-28	15.6
2018-11-29	15.3
2018-11-30	15.7
2018-12-01	15.7
2018-12-02	15.5
2018-12-03	15.5
2018-12-04	16
2018-12-05	15.8
2018-12-06	16
2018-12-07	15.7
2018-12-08	16
2018-12-09	15.9
2018-12-10	15.7
2018-12-11	16.1
2018-12-12	15.5
2018-12-13	15.7
2018-12-14	15.2
2018-12-15	15.1
2018-12-16	14.4
2018-12-17	14.5
2018-12-18	14.3
2018-12-19	14.6
2018-12-20	14.5
2018-12-21	14
2018-12-22	13.9
2018-12-23	14.1
2018-12-24	14
2018-12-25	114.1
2018-12-26	14.1
2018-12-27	14.2
2018-12-28	14.1
2018-12-29	13.9
2018-12-30	14
2019-01-01	13.66
2019-01-02	13.91
2019-01-03	12.91
2019-01-04	14.19
2019-01-05	13.815
2019-01-06	13.53
2019-01-07	13.875
2019-01-08	13.535
2019-01-09	13.345
2019-01-10	11.625
2019-01-11	12.345
2019-01-12	11.91
2019-01-13	12.595
2019-01-14	12.625
2019-01-15	11.47
2019-01-16	12.72
2019-01-17	11.28
2019-01-18	12.5
2019-01-19	12.5
2019-01-20	12.44
2019-01-21	12.16
2019-01-22	10.31
2019-01-23	12.03
2019-01-24	10.19
2019-01-25	11.595
2019-01-26	11.69
2019-01-27	11.75
2019-01-28	12
2019-01-29	11.47
2019-01-30	11.905
2019-01-31	10.97
2019-02-01	11.21
2019-02-02	11.08
2019-02-03	10.99
2019-02-04	10.81
2019-02-05	10.97
2019-02-06	11.935
2019-02-07	11.185
2019-02-08	12.815
2019-02-09	13.095
2019-02-10	12.72
2019-02-11	11.94
2019-02-12	11.315
2019-02-13	12.565
2019-02-14	12.62
2019-02-15	12.69
2019-02-16	12.53
2019-02-17	12.87
2019-02-18	12.93
2019-02-19	12.75
2019-02-20	13.03
2019-02-21	11.97
2019-02-22	13
2019-02-23	13.25
2019-02-24	13.16
2019-02-25	12.53
2019-02-26	13.35
2019-02-27	13.78
2019-02-28	13.97
2019-03-01	14.24
2019-03-02	14.31
2019-03-03	14.18
2019-03-04	14.19
2019-03-05	14.38
2019-03-06	14.41
2019-03-07	14.16
2019-03-08	14.345
2019-03-09	14.44
2019-03-10	14.5
2019-03-11	15.22
2019-03-12	14.75
[truncated: 1,705 more rows]
